# Supplementary material for: Identification of microRNAs and Their Target Genes Explores miRNA-Mediated Regulatory Network of Cytoplasmic Male Sterility Occurrence during Anther Development in Radish (Raphanus sativus L.)
Source: Front Plant Sci. 2016 Jul 22;7:1054. doi: 10.3389/fpls.2016.01054 (PMC4956657; doi:10.3389/fpls.2016.01054)
Supplement: Table S1 — Primers of miRNAs and targets in radish for qRT-PCR. [file Table1.XLSX]

## Sheet: Supplementary Table S1
TABLE S1 | Primers of miRNAs and targets in radish for qRT-PCR.
miRNA / Target	Primer sequences (5'-3')
miR156a	TGACAGAAGAGAGTGAGCAC
miR158b-3p	TCTCCATATGTAGACGAAAGG
miR159-3p	TCTTTGGATTGAAGGGAGCTC
miR160a	TGCCTGGCTCCCTGTATGCCA
miR161	TCAATGCACTGAAAGTGACTA
miR164b-3p	CATGTGCCCATCTTCCCCATC
miR172e-3p	GAATCTTATGGACTGTTGCAT
miR393a	TCCAAAGGGATCGCATTGATCC
miR394a	TTGGCATTCTGTCCACCTCC
miR396a	TTCCACAGCTTTCTTGAACTG
miR396b	TTCCACAGCTTTCTTGAACTT
miR396b-3p	GCTCAAGAAAGCTGTGGGAAA
miR948	TGTGGTCGTGGGTTCGGG
miR1885b	TACATCTTCTCCGCGGAAGCT
miR2111a-3p	GACCTCAGGATGCGGATTACC
miR3444a-5p	TTGGGAGCTGGAGATGGA
rsa-miRn3	TCGGAATTCCGTCGGAATATA
rsa-miRn13	GGTTGTGGGCGAGGAGGGATT
rsa-miRn15	TGCTGACTGTTCGAAGAGGCCG
rsa-miRn16	CTTCAAGAAGAAGAGGCTCTG
rsa-miRn17	GCGGTTGCGGTTGCGGTTGC
rsa-miRn24	GGTGCAGTTCGGGACTGATTG
rsa-miRn27	CCTTCTGGATGTTGTAGTCGG
AGO5-Unigene20881-F	GAAGAAGGCATTGAAGAAC
AGO5-Unigene20881-R	GATTGGATAGCAGGTAGAC
ARF16-Rsa#S42581764-F	CACCTCAACCATCATCAA
ARF16-Rsa#S42581764-R	AGATTCCGTATCGTTACAC
F-box protein-Rsa#S41978503-F	TTAAGAGACGCAGTAAGAG
F-box protein-Rsa#S41978503-R	TGAGGAGAGTAAGGAAGAT
HB20-Rsa#S43028702-F	TCTGACAATGATTCTCTTCT
HB20-Rsa#S43028702-R	TATTATGCTTGCTTCGTTAC
HRE1-Rsa#S43010415-F	ACATTCCAACATTCAACAAT
HRE1-Rsa#S43010415-R	CACTACTAATACTCTTCTTCCT
NAC096-Unigene22510-F	CTTAGCCACACGACATAA
NAC096-Unigene22511-R	ATGCGATGATGAGAGTTC
PPR-Rsa#S42049270-F	GACACAACTACTTACAACAC
PPR-Rsa#S42049270-R	CATTATCGCAGAGACCAT
RDM4-CL8993.Contig1-F	CGGAACTGGAGATAGAGA
RDM4-CL8993.Contig1-R	AGAAGCCTGTGATTGTTAG
SPL3-Rsa#S43017568-F	TTCACTTCTTCTTCCATCTT
SPL3-Rsa#S43017568-R	TCATCTTCATCATCATCTTCT
TIR1-FD955493-F	AGGAGACAGTGACTTAGG
TIR1-FD955493-R	ACGGAACAAGAAGACATC
Transducin/WD-40-Rsa#S41989522-F	TGAAGCATACCACAAGTTA
Transducin/WD-40-Rsa#S41989522-R	AACAGCAGAGGATGAATC
UBQ1-Rsa#S42012413-F	TTGGCTGACTACAACATC
UBQ1-Rsa#S42012413-R	GTAACACTTGCGACAGAT
5.8S rRNA	ACGTCTGCCTGGGTGTCACAA
