# Supplementary material for: Identification of microRNAs and Their Target Genes Explores miRNA-Mediated Regulatory Network of Cytoplasmic Male Sterility Occurrence during Anther Development in Radish (Raphanus sativus L.)
Source: Front Plant Sci. 2016 Jul 22;7:1054. doi: 10.3389/fpls.2016.01054 (PMC4956657; doi:10.3389/fpls.2016.01054)
Supplement: Table S2 — Statistical analysis of sequencing reads from the WA and WB sRNA library in radish. [file Table2.XLSX]

## Sheet: Sheet1
TABLE S2 | Statistical analysis of sequencing reads from the WA and WB sRNA library in radish.
Type	WA			WB
	Count	Percent (%)		Count	Percent (%)
Total_reads	20657553			22410905
High_quality	20545212	100		22214133	100
3'adapter_null	18402	0.09		21949	0.1
Insert_null	2527	0.01		3803	0.02
5'adapter_contaminants	109959	0.54		107778	0.49
Smaller_than_18nt	124353	0.61		87067	0.39
PolyA	2746	0.01		4300	0.02
Clean_reads	20287225	98.74		21989236	98.99
