# Supplementary material for: Identification of microRNAs and Their Target Genes Explores miRNA-Mediated Regulatory Network of Cytoplasmic Male Sterility Occurrence during Anther Development in Radish (Raphanus sativus L.)
Source: Front Plant Sci. 2016 Jul 22;7:1054. doi: 10.3389/fpls.2016.01054 (PMC4956657; doi:10.3389/fpls.2016.01054)
Supplement: Table S3 — Summary of common and specific sequences between WA and WB sRNA library. [file Table3.XLSX]

## Sheet: Sheet1
TABLE S3 | Summary of common and specific sequences between WA and WB sRNA library.
Class	Unique sRNAs	Percent (%)	Total sRNAs	Percent (%)
Total_sRNAs	9913726	100	42276461	100
WA_&_WB	1296442	13.08	30559513	72.28
WA_specific	4231619	42.68	5849493	13.84
WB_specific	4385665	44.24	5867455	13.88
