# Supplementary material for: Identification of microRNAs and Their Target Genes Explores miRNA-Mediated Regulatory Network of Cytoplasmic Male Sterility Occurrence during Anther Development in Radish (Raphanus sativus L.)
Source: Front Plant Sci. 2016 Jul 22;7:1054. doi: 10.3389/fpls.2016.01054 (PMC4956657; doi:10.3389/fpls.2016.01054)
Supplement: Table S4 — Detailed information of known miRNAs identified from radish WA and WB library. [file Table4.XLSX]

## Sheet: Sheet1
TABLE S4 | Detailed information of known miRNAs identified from radish WA and WB library.
Family	No.	Members	Sequence (5' to 3')	miRNA reads		Normalized reads
				WA	WB	WA	WB
Conserved miRNA
miR156/157	14	miR156a	UGACAGAAGAGAGUGAGCAC	211340	135118	10417.4	6144.73
		miR156a-3p	UGCUCACGGCUCUUUCUGUCAGU	35	75	1.72522	3.41076
		miR156b-3p	UGCUCACCUCUCUUUCUGUCAGU	9	20	0.443629	0.909536
		miR156c	UUGACAGAAGAAAGAGAGCAC	21410	20570	1055.34	935.458
		miR156e	UGACAGAGGAGAGUGAGCAC	22	30	1.08443	1.3643
		miR156e-3p	GCUUACUCUCUCUCUGUCACC	17	34	0.837966	1.54621
		miR156f-3p	GCUCACUUCUCUUUCUGUCAGA	162	159	7.98532	7.23081
		miR156g	CGACAGAAGAGAGUGAGCAC	41	41	2.02098	1.86455
		miR156h	UGACAGAAGAAAGAGAGCAC	7954	8039	392.069	365.588
		miR156j	GGACAGAAGAGAGUGAGCAC	205	703	10.1049	31.9702
		miR156k	UUGACAGAAGAGAGUGAGCAC	7682	4508	378.662	205.009
		miR157a	UUGACAGAAGAUAGAGAGCAC	159432	133657	7858.74	6078.29
		miR157a-3p	GCUCUCUAGCCUUCUGUCAUC	710	914	34.9974	41.5658
		miR157d	UGACAGAAGAUAGAGAGCAC	1218	827	60.0378	37.6093
miR158	2	miR158a	UCCCAAAUGUAGACAAAGCA	7996	7159	394.14	325.568
		miR158b-3p	UCCCAAAUGUAGACAAAGC	7569	482	373.092	21.9198
miR159	4	miR159-3p	UCUUUGGAUUGAAGGGAGCUC	232	384	11.4358	17.4631
		miR159a	UUUGGAUUGAAGGGAGCUCUA	1371	655	67.5795	29.7873					2026
		miR159b	UUUGGAUUGAAGGGAGCUCUU	14	21	0.690089	0.955013
		miR159d	AGCUGAUUGGUAGGAUCCC	109	97	5.37284	4.41125
miR160	6	miR160a	UGCCUGGCUCCCUGUAUGCCA	443	1499	21.8364	68.1697
		miR160a-3p	GCGUAUGAGGAGCCAAGCAUA	3023	4298	149.01	195.459
		miR160b	AUGCCUGGCUCCCUGUAUGCC	64	220	3.15469	10.0049
		miR160b-3p	GCGUACAGAGUAGUCAAGCAUG	2574	2446	126.878	111.236
		miR160c-3p	GCGUACAAGGAGUCAAGCAUG	36	29	1.77452	1.31883
		miR160d-3p	GCGUACGAGGAGCCAAGCAUG	7323	10401	360.966	473.004
miR161	1	miR161	UCAAUGCACUGAAAGUGACUA	152	0	7.4924	0.01
miR162	3	miR162-5p	UGGAGGCAGCGGUUCAUCGAUC	213	187	10.4992	8.50416
		miR162a	UCGAUAAACCUCUGCAUCCAG	590	630	29.0823	28.6504
		miR162a-5p	GGAGGCAGCGGUUCAUCGAUC	408	562	20.1112	25.558
miR164	5	miR164a	UGGAGAAGCAGGGCACGUGCA	7924	7033	390.591	319.838
		miR164b-3p	CAUGUGCCCAUCUUCCCCAUC	133	204	6.55585	9.27727
		miR164c	UGGAGAAGCAGGGCACGUGCG	1611	1704	79.4096	77.4925
		miR164d	UGGAGAAGCAGGGCACGUGCU	142	136	6.99948	6.18484
		miR164g-3p	CACGUGCUCCCCUCCUCCAAC	21	23	1.03513	1.04597
miR165/166	17	miR165a	UCGGACCAGGCUUCAUCCCCC	26778	38492	1319.94	1750.49
		miR165a-3p	UCGGACCAGGCUUCAUCCCC	24700	37037	1217.51	1684.32
		miR165a-5p	GAAUGUUGUCUGGAUCGAGGA	42	172	2.07027	7.82201
		miR166a	UCGGACCAGGCUUCAUUCCCC	130763	157965	6445.58	7183.74
		miR166b-5p	GGACUGUUGUCUGGCUCGAGG	1794	2103	88.43	95.6377
		miR166d	UCGGGCCAGGCUUCAUUCCCC	22	33	1.08443	1.50073
		miR166d-5p	GGAAUGUUGUCUGGCUCGAGG	10778	12444	531.27	565.913
		miR166e	GACCAGGCUUCAUUCCCCUCA	23	37	1.13372	1.68264
		miR166e-3p	UCGAACCAGGCUUCAUUCCCC	123839	154302	6104.28	7017.16
		miR166e-5p	GGAUUGUUGUCUGGCACGAGG	657	569	32.3849	25.8763
		miR166g-3p	UCGGACCAGGCUUCAUUCCUC	138	130	6.80231	5.91198
		miR166g-5p	GGAAUGUUGUUUGGCUCGAAG	1384	1532	68.2203	69.6705
		miR166h-3p	UCUCGGACCAGGCUUCAUCCC	37	72	1.82381	3.27433
		miR166i	UUGGACCAGGCUUCAUUCCCC	46	84	2.26744	3.82005
		miR166i-3p	UCGGAUCAGGCUUCAUUCCCC	65	129	3.20399	5.86651
		miR166m	UCGGACCAGGCUUCAUUCCCU	76	122	3.7462	5.54817
		miR166n	UCGGACCAGGCUUCAUUCCUU	19	32	0.93655	1.45526
miR167	8	miR167a	UGAAGCUGCCAGCAUGAUCUA	310493	269061	15304.9	12236
		miR167a-3p	GAUCAUGUUCGUAGUUUCACC	1865	2632	91.9298	119.695
		miR167b-3p	GAUCCUGGGCAGCACCACCA	20	36	0.985842	1.63716
		miR167d	UGAAGCUGCCAGCAUGAUCU	2331	1852	114.9	84.223
		miR167d-5p	UGAAGCUGCCAGCAUGAUCUG	117	74	5.76718	3.36528
		miR167f-3p	AGAUCAUGUUUGCAGUUUCACC	9	23	0.443629	1.04597
		miR167f-5p	UGAAGCUGCCAGCAUGAUCUU	3909	3214	192.683	146.162
		miR167h	UGAAGCUGCCAGCAUGAUUUA	67	71	3.30257	3.22885
miR168	3	miR168a	UCGCUUGGUGCAGGUCGGGAA	135622	133202	6685.09	6057.6
		miR168a-3p	CCCGCCUUGCAUCAACUGAAU	1810	2185	89.2187	99.3668
		miR168a-5p	UCGCUUGGUGCAGUUCGGGAC	245	237	12.0766	10.778
miR169	11	miR169a	CAGCCAAGGAUGACUUGCCGA	121	101	5.96434	4.59316
		miR169b	CAGCCAAGGAUGACUUGCCGG	774	0	38.1521	0.01
		miR169b-3p	GGCAAGUUGUCCUUCGGCUACA	262	212	12.9145	9.64108
		miR169c-3p	GGCACGUGUCGUUGGCUA	321	177	15.8228	8.04939
		miR169d	UGAGCCAAGGAUGAUUUGCCG	102	254	5.02779	11.5511
		miR169d-3p	GCAAGUUGAACUUGGCUCUGU	20	32	0.985842	1.45526
		miR169h-3p	GGCACGUGUCGUUGGCUAUUU	132	90	6.50656	4.09291
		miR169i-3p	GGCACGUGUCGUUGGCUAAG	237	263	11.6822	11.9604
		miR169m	UGAGCCAAAGAUGACUUGCCG	0	1596	0.01	72.581
		miR169r-3p	GGCACGUGUCGUUGGCUAA	34861	34451	1718.37	1566.72
		miR169v	CACGCCAAGGAUUACGUUGACC	41	3	2.02098	0.13643
miR171	6	miR170-5p	UAUUGGCCUGGUUCAUUCAGA	25	49	1.2323	2.22836
		miR171a	UGAUUGAGCCGCGCCAAUAUC	470	724	23.1673	32.9252
		miR171a-3p	UGAUUGAGCCGCGCCAAUA	879	0	43.3278	0.01
		miR171b	UGAUUGAGCCGCGUCAAUAUC	364	436	17.9423	19.8279
		miR171b-3p	UUGAGCCGUGCCAAUAUCAC	0	1199	0.01	54.5267
		miR171b-5p	AGAUAUUAGUGCGGUUCAAUC	1503	2416	74.086	109.872
miR172	7	miR172a	AGAAUCUUGAUGAUGCUGCAU	8483	11103	418.145	504.929
		miR172b-5p	GCAGCACCAUUAAGAUUCAC	25	42	1.2323	1.91003
		miR172c	AGAAUCUUGAUGAUGCUGCAG	993	1820	48.9471	82.7678
		miR172d	UGAGAAUCUCUGUAUGAGCGACAU	45	79	2.21814	3.59267
		miR172e	GGAAUCUUGAUGAUGCUGCAU	16	22	0.788674	1.00049
		miR172e-3p	GAAUCUUAUGGACUGUUGCAU	287	160	14.1468	7.27629
		miR172k	UGAAUCUUAUGGACUGUUGCAU	17	20	0.837966	0.909536
miR319	4	miR319a	UUGGACUGAAGGGAGCUCCCU	33	46	1.62664	2.09193
		miR319a-5p	AGAGUUUCCUUAAGUCCAUUC	49	139	2.41531	6.32127
		miR319b	AUCUGCCGACUCAUUCAUCCA	317	506	15.6256	23.0113
		miR319b-5p	GAGCUUUCUUCGGUCCACUC	109	285	5.37284	12.9609
miR390	5	miR390a	AAGCUCAGGAGGGAUAGCGCC	7148	9985	352.34	454.086
		miR390a-3p	CGCUGUCCAUCCUGAGUUUCA	247	335	12.1751	15.2347
		miR390b-3p	CGCUAUCCAUCCUGAGUUCCA	117	144	5.76718	6.54866
		miR390c-5p	GAGCUCAGGAGGGAUAGCGCC	9	34	0.443629	1.54621
		miR390e	AGCUCAGGAGGGAUAGCGCC	73	62	3.59832	2.81956
miR391	2	miR391	UUCGCAGGAGAGAUAGCGCCA	3699	3133	182.331	142.479
		miR391-3p	ACGGUAUCUCUCCUACGCAAC	70	44	3.45045	2.00098
miR393	3	miR393a	UCCAAAGGGAUCGCAUUGAUCC	17	27	0.837966	1.22787
		miR393a-3p	AUCAUGCUAUCCCUUUGAAUU	194	149	9.56267	6.77604
		miR393b-3p	AUCAUGCGAUCUCUUCGGAUU	1578	1467	77.7829	66.7145
miR394	3	miR394a	UUGGCAUUCUGUCCACCUCC	208	131	10.2528	5.95746
		miR394a-3p	AGGUGGGCAUACUGCCAAUAG	143	196	7.04877	8.91345
		miR394b-3p	AGGUGGUCAUACUGUCAACAG	7	21	0.345045	0.955013
miR395	2	miR395a	CUGAAGUGUUUGGGGGAACUC	0	44	0.01	2.00098
		miR395x	CUGAAGUGUUUGGGGGGACUC	45236	0	2229.78	0.01
miR396	6	miR396a	UUCCACAGCUUUCUUGAACUG	241	0	11.8794	0.01
		miR396a-3p	CGGUUCAAUAAAGCUGUGGGA	47	55	2.31673	2.50122
		miR396b	UUCCACAGCUUUCUUGAACUU	0	280	0.01	12.7335
		miR396b-3p	GCUCAAGAAAGCUGUGGGAAA	3386	2472	166.903	112.419
		miR396c	UCAAGAAAGCUGUGGGAAAAC	28	23	1.38018	1.04597
		miR396g-3p	CUCAAGAAAGCUGUGGGAAAA	49	23	2.41531	1.04597
miR397	1	miR397a	UCAUUGAGUGCAGCGUUGAUG	13	60	0.640797	2.72861
miR398	2	miR398a-5p	GGAGUGUCAUGAGAACACAGA	9	25	0.443629	1.13692
		miR398c-5p	GGGUCGAUAUGAGAACACAUG	214	260	10.5485	11.824
miR399	3	miR399b	UGCCAAAGGAGAGUUGCCCUG	56	56	2.76036	2.5467
		miR399d-5p	GGGCGGAUACUCCUGUGGCAGA	32	5	1.57735	0.227384
		miR399g	GGGCUUCUCUCUAUUGGCAGG	20	19	0.985842	0.864059
miR403	2	miR403	UUAGAUUCACGCACAAACUCG	1340	1214	66.0514	55.2088
		miR403a-5p	UGUUUUGUGCGUGAAUCUAAUU	115	92	5.66859	4.18387
miR408	4	miR408	AUGCACUGCCUCUUCCCUGGC	29	160	1.42947	7.27629
		miR408-5p	ACAGGGAACAAGCAGAGCAUG	3366	7550	165.917	343.35
		miR408a	GAACUCGGAGAACAGGCUAGAGCA	13	28	0.640797	1.27335
		miR408b	ACAGGGAACAAGCAGAGCAUGA	23	42	1.13372	1.91003
Non-conserved miRNA
miR400	2	miR400	UAUGAGAGUAUUAUAAGUCAC	29	22	1.42947	1.00049
		miR400-3p	GACUUAUAAUGAUCUCAUGAA	14	11	0.690089	0.500245
miR447	1	miR447a.2-3p	AUCAUGGAAGAAGACUUGUAGUUU	189	245	9.31621	11.1418
miR482	2	miR482a-5p	AGAUUUUGUGGGAGAUGGGCUUA	2073	0	102.183	0.01
		miR482c-5p	AUUUGUGGGAGAUGGGCUGGAUG	0	35	0.01	1.59169
miR529	3	miR529	CAGAAGAGAGGAGAGAAGCAACCC	16	18	0.788674	0.818582
		miR529b	AGAAGAUUGAGAGAGUACAGCUAA	29	26	1.42947	1.1824
		miR529d	AGAAGAGAGUAGAUGCACUUGCCC	23	11	1.13372	0.500245
miR535	2	miR535a	UGAACAAGGAAAGAGAGCAGG	0	83	0.01	3.77457
		miR535b	GACGACGACGGAGCAGAGCACGAC	2229	0	109.872	0.01
miR824	2	miR824	UAGACCAUUUGUGAGAAGGGA	520	552	25.6319	25.1032
		miR824-3p	CCUUCUCAUCGAUGGUCUAGA	131	129	6.45727	5.86651
miR825	1	miR825-5p	UCCAGACACCAGCUUGAAGAAG	354	479	17.4494	21.7834
miR827	3	miR827a	UUAGAUGACCAUCAACAAAUA	1840	2469	90.6975	112.282
		miR827	UUAGAUGACCAUCAACAAAUU	40	62	1.97168	2.81956
		miR827-5p	UUUGUUGAUUGACAUCUAUGC	52	27	2.56319	1.22787
miR828	1	miR828-3p	UCAUUUCAUCAGAUCAGCGUU	5	71	0.246461	3.22885
miR829	1	miR829.1	AGGCUCUGAUACCAAACUGAUGUA	36	98	1.77452	4.45673
miR831	1	miR831-5p	AAAGAGAGACAAGAGAGAUGAGAU	87	58	4.28841	2.63765
miR845	3	miR845a	CGGCUCUGAUACCAACUGAUGUAG	654	840	32.237	38.2005
		miR845a-3p	CUGGCUCUGAUACCAUGUAGAU	4155	4066	204.809	184.909
		miR845d	UGGCUCUGAUACCAACUGAUGUAG	285	356	14.0482	16.1897
miR854	1	miR854a	GAUCGGACUAGGGAGAGGAG	640	468	31.5469	21.2831
miR858	1	miR858a	UUUCGUUGUCUGUUCGACCUU	0	26	0.01	1.1824
miR859	1	miR859	UUCUCUGUAGUGAAGUCAGGA	671	0	33.075	0.01
miR860	1	miR860	AUCAAUAGAUUGGGCUUUAUA	248	215	12.2244	9.77751
miR948	1	miR948	UGUGGUCGUGGGUUCGGG	0	336	0.01	15.2802
miR1878	1	miR1878-3p	AUUGUGUAUGUUUUGUUGAGUUU	0	1584	0.01	72.0352
miR1885	2	miR1885a	AUCAAUGAAAGGUAUGAUUCCC	60	16	2.95753	0.727629
		miR1885b	UACAUCUUCUCCGCGGAAGCUC	1901	4886	93.7043	222.2
miR2111	4	miR2111a-3p	GUCCUCGGGAUGCGGAUUACC	0	111	0.01	5.04792
		miR2111a-5p	UAAUCUGCAUCCUGAGGUUUA	12	21	0.591505	0.955013
		miR2111b-3p	AUCCUCGGGAUACAGAUUACC	36	0	1.77452	0.01
		miR2111c	UAAUCUGCAUCCUGGGGUUUA	43	74	2.11956	3.36528
miR2118	1	miR2118-5p	GUCGAUGGAACAAUGUAGGCAAGG	42998	60406	2119.46	2747.07
miR2199	1	miR2199	UGAUAACUCGACGGAUCGC	42085	44471	2074.46	2022.4
miR3444	1	miR3444a-5p	UUGGGAGCUGGAGAUGGA	0	452	0.01	20.5555
miR5654	1	miR5654a	AUAAAUCCCAAGCAUCAUCCA	1298	1705	63.9812	77.5379
