# Supplementary material for: Identification of microRNAs and Their Target Genes Explores miRNA-Mediated Regulatory Network of Cytoplasmic Male Sterility Occurrence during Anther Development in Radish (Raphanus sativus L.)
Source: Front Plant Sci. 2016 Jul 22;7:1054. doi: 10.3389/fpls.2016.01054 (PMC4956657; doi:10.3389/fpls.2016.01054)
Supplement: Table S5 — Detailed information of novel miRNAs identified from radish WA and WB library. [file Table5.XLSX]

## Sheet: Sheet1
TABLE S5 | Detailed information of novel miRNAs identified from radish WA and WB library.
miRNA name	Reads		Normalized reads		Mature sequence (5'–3')	Arm	Size	LP (nt)	MFE (kcal/mol)	miRNA location	Loci
	WA	WB	WA	WB
rsa-miRn1	0	16	0.01	0.727629	ATACTCTCAAGATTTTGCACATG	5'	23	116	-27.4	gnl|UG|Rsa#S42571818	1
rsa-miRn2	376	1085	18.5338	49.3423	CATTGACTGTATGCATTGGGAG	3'	22	255	-73.2	CL1672.Contig1	1
rsa-miRn3	443	0	21.8364	0.01	TATTCCGACGACAATTCCGACG	5'	22	100	-56.31	CL2831.Contig4,Contig6	1
rsa-miRn3*	8	0	0.394337	0.01	TCGGAATTCCGTCGGAATATA	3'	21	100	-56.31	CL2831.Contig4,Contig6
rsa-miRn4	519	637	25.5826	28.9687	AATGTATGTAGTCCAATCTAT	5'	21	117	-66	CL2870.Contig2	1
rsa-miRn4*	18	6	0.887258	0.272861	ACATTGGACTACATATATTAC	3'	21	117	-66	CL2870.Contig2
rsa-miRn5	1141	1452	56.2423	66.0323	GCTTCCATATCTAGCAGTAGG	5'	21	184	-75.8	CL2916.Contig2	1
rsa-miRn5*	6	12	0.295753	0.545722	TACCGATAGATGTGGAAGCGT	3'	21	184	-75.8	CL2916.Contig2
rsa-miRn6	1607	1992	79.2124	90.5898	AGGCCAAGGAAGTTTGAGGCA	5'	21	80	-31	CL41.Contig1	1
rsa-miRn7	21141	24827	1042.08	1129.05	TTTGCGTGAGTATGTGGATGT	5'	21	119	-49	CL4600.Contig2	1
rsa-miRn7*	32	42	1.57735	1.91003	ATCCACATACTCACGAAAATC	3'	21	119	-49	CL4600.Contig2
rsa-miRn8a	5	0	0.246461	0.01	AAGCCAGGAGGAACTTGTTTG	3'	21	132	-25.5	CL4955.Contig2	2
rsa-miRn8b	5	0	0.246461	0.01	AAGCCAGGAGGAACTTGTTTG	3'	21	132	-22.9	FD950442,FD954130,FD954764
rsa-miRn9a	771	1062	38.0042	48.2964	CGTTCAGTTCTCCTTTTGCTTC	5'	22	106	-47.24	gnl|UG|Rsa#S43006900	1
rsa-miRn9a*	7	28	0.345045	1.27335	AGCAAACGAGAATTGAACGGA	3'	21	106	-47.24	gnl|UG|Rsa#S43006900
rsa-miRn9b	771	1062	38.0042	48.2964	AGCAAACGAGAATTGAACGGA	3'	21	114	-51.6	CL5135.Contig1, Contig2	1
rsa-miRn10	85	11	4.18983	0.500245	GCGTCCCCGACATGGTCGTCT	5'	21	72	-31.7	CL7005.Contig2	1
rsa-miRn11	7	0	0.345045	0.01	TGGGGAAAGTTGATCGTCTCT	3'	21	113	-38.3	CL803.Contig7,Contig9,Contig11	1
rsa-miRn12	14	0	0.690089	0.01	AAAGAAGACTACAACACTCGA	3'	21	158	-30.3	CL9696.Contig4, Contig6	1
rsa-miRn13	122	25	6.01364	1.13692	GGTTGTGGGCGAGGAGGGATT	5'	21	175	-56	Unigene18893, Unigene34	1
rsa-miRn14	6	0	0.295753	0.01	GAGTGGAAACTTGTGACTCGGGT	5'	23	76	-27.7	Unigene19781	1
rsa-miRn15	23	0	1.13372	0.01	TGCTGACTGTTCGAAGAGGCCG	3'	22	74	-25.8	Unigene20616	1
rsa-miRn16	0	5	0.01	0.227384	CTTCAAGAAGAAGAGGCTCTG	3'	21	230	-87.7	gnl|UG|Rsa#S42578771	1
rsa-miRn17	11	0	0.542213	0.01	GCGGTTGCGGTTGCGGTTGC	5'	20	209	-59.6	FD956469	1
rsa-miRn18	0	6	0.01	0.272861	AGACTTGGAGCGCTCGATGGC	5'	21	123	-33.9	CL1062.Contig1	1
rsa-miRn19	0	186	0.01	8.45868	GAACGATATAAAAGATCATGGA	5'	22	105	-30.2	CL6156.Contig1, Contig2	1
rsa-miRn19*	0	44	0.01	2.00098	TATGGCCTTTATATCGTATTCG	3'	22	105	-30.2	CL6156.Contig1, Contig2
rsa-miRn20	0	20	0.01	0.909536	AATCGGTTGTAGAGAAGACGAT	5'	22	255	-68.4	CL9688.Contig1	1
rsa-miRn21a	0	7	0.01	0.318338	CAGAGACAGAGAGGAGAAAGGAA	5'	23	94	-34.2	FD955754, FD957237	2
rsa-miRn21b	0	7	0.01	0.318338	CAGAGACAGAGAGGAGAAAGGAA	5'	23	90	-34	Unigene205
rsa-miRn22	0	8	0.01	0.363814	ATCAACGGTAGAGAACGGGGG	3'	21	255	-82.7	Unigene22510	1
rsa-miRn23	0	6	0.01	0.272861	ATAGAGAGAGAGAGAGAGATA	3'	21	158	-58	Unigene7674	1
rsa-miRn24	0	25	0.01	1.13692	GGTGCAGTTCGGGACTGATTG	5'	21	110	-48.8	FD955742	1
rsa-miRn24*	0	10	0.01	0.454768	ATTGGCTCCCGCCTTGCATCAA	3'	22	110	-48.8	FD955742
rsa-miRn25	0	1943	0.01	88.3614	GGTAGTTTGACCGCGAAATTT	3'	21	143	-28	gnl|UG|Rsa#S41983173	1
rsa-miRn26	0	12	0.01	0.545722	ACTTTCTGGGTGTTGCTGAAGGC	5'	23	255	-97.83	gnl|UG|Rsa#S41990087	1
rsa-miRn27	0	30	0.01	1.3643	CCTTCTGGATGTTGTAGTCGG	5'	21	129	-50.5	gnl|UG|Rsa#S42025936	1
LP (nt): The length of precursor, MFE (kcal/mol): minimal folding free energy.
