# Supplementary material for: Identification of microRNAs and Their Target Genes Explores miRNA-Mediated Regulatory Network of Cytoplasmic Male Sterility Occurrence during Anther Development in Radish (Raphanus sativus L.)
Source: Front Plant Sci. 2016 Jul 22;7:1054. doi: 10.3389/fpls.2016.01054 (PMC4956657; doi:10.3389/fpls.2016.01054)
Supplement: Table S6 — Differentially-expressed miRNAs between WA and WB in radish. [file Table6.XLSX]

## Sheet: Sheet1
TABLE S6 | Differentially-expressed miRNAs between WA and WB in radish.
Family	miRNA name	miRNA reads		Normalized reads		fold change	regulate	p-value	sig-lable
		WA	WB	WA	WB	log2 (WA/WB)
miR158	miR158b-3p	7569	482	373.092	21.9198	4.08922	upregulate	0	**
miR159	miR159a	1371	655	67.5795	29.7873	1.18189	upregulate	1.15e-06	**
miR160	miR160a	443	1499	21.8364	68.1697	-1.6424	downregulate	5.20133e-116	**
miR161	miR161	152	0	7.4924	0.01	9.54928	upregulate	3.25841e-49	**
miR169	miR169b	774	0	38.1521	0.01	11.8975	upregulate	1.48644e-247	**
	miR169m	0	1596	0.01	72.581	-12.8254	downregulate	0	**
miR171	miR171a-3p	879	0	43.3278	0.01	12.0811	upregulate	4.89969e-281	**
	miR171b-3p	0	1199	0.01	54.5267	-12.4127	downregulate	0	**
miR395	miR395a	0	44	0.01	2.001	-7.64458	downregulate	3.35775e-13	**
	miR395x	45236	0	2229.78	0.01	17.7665	upregulate	0	**
miR396	miR396a	241	0	11.8794	0.01	10.2142	upregulate	1.35845e-77	**
	miR396b	0	280	0.01	12.7335	-10.3144	downregulate	3.37572e-80	**
miR397	miR397a	13	60	0.6408	2.7286	-2.09021	downregulate	9.26808e-08	**
miR408	miR408-5p	3366	7550	165.917	343.35	-1.04922	downregulate	2.6445e-290	**
miR482	miR482a-5p	2073	0	102.183	0.01	13.3189	upregulate	0	**
	miR482c-5p	0	35	0.01	1.5917	-7.31442	downregulate	1.20516e-10	**
miR535	miR535a	0	83	0.01	3.7746	-8.56018	downregulate	2.84706e-24	**
	miR535b	2229	0	109.872	0.01	13.4235	upregulate	0	**
miR828	miR828-3p	5	71	0.2465	3.2289	-3.71138	downregulate	3.93869e-15	**
miR829	miR829.1	36	98	1.7745	4.4567	-1.32856	downregulate	6.52451e-07	**
miR858	miR858a	0	26	0.01	1.1824	-6.88557	downregulate	4.32555e-08	**
miR859	miR859	671	0	33.075	0.01	11.6915	upregulate	1.03842e-214	**
miR948	miR948	0	336	0.01	15.2802	-10.5774	downregulate	4.2718e-96	**
miR1878	miR1878-3p	0	1584	0.01	72.0352	-12.8145	downregulate	0	**
miR1885	miR1885b	1901	4886	93.7043	222.2	-1.24567	downregulate	1.56217e-247	**
miR2111	miR2111a-3p	0	111	0.01	5.0479	-8.97954	downregulate	3.20273e-32	**
	miR2111b-3p	36	0	1.7745	0.01	7.47127	upregulate	3.1814e-12	**
miR3444	miR3444a-5p	0	452	0.01	20.5555	-11.0053	downregulate	5.00664e-129	**
rsa-miRn1	rsa-miRn1	0	16	0.01	0.727629	-6.18513	downregulate	1.38e-10	**
rsa-miRn2	rsa-miRn2	376	1085	18.5338	49.3423	-1.41266	downregulate	8.8e-05	**
rsa-miRn3	rsa-miRn3	443	0	21.8364	0.01	11.0925	upregulate	1.1814e-12	**
rsa-miRn10	rsa-miRn10	85	11	4.18983	0.500245	3.06619	upregulate	1.64e-53	**
rsa-miRn12	rsa-miRn12	14	0	0.690089	0.01	6.10871	upregulate	3.8e-07	**
rsa-miRn13	rsa-miRn13	122	25	6.01364	1.13692	2.40311	upregulate	0	**
rsa-miRn15	rsa-miRn15	23	0	1.13372	0.01	6.82492	upregulate	5.25e-142	**
rsa-miRn17	rsa-miRn17	11	0	0.542213	0.01	5.76079	upregulate	4.8e-05	**
rsa-miRn19	rsa-miRn19	0	186	0.01	8.45868	-9.72429	downregulate	6.09e-05	**
rsa-miRn20	rsa-miRn20	0	20	0.01	0.909536	-6.50706	downregulate	1.01e-17	**
rsa-miRn24	rsa-miRn24	0	25	0.01	1.13692	-6.82899	downregulate	3.61e-07	**
rsa-miRn25	rsa-miRn25	0	1943	0.01	88.3614	-13.1092	downregulate	7.53e-07	**
rsa-miRn26	rsa-miRn26	0	12	0.01	0.545722	-5.77009	downregulate	2.21e-21	**
rsa-miRn27	rsa-miRn27	0	30	0.01	1.3643	-7.09202	downregulate	1.15e-06	**
