# Supplementary material for: Identification of microRNAs and Their Target Genes Explores miRNA-Mediated Regulatory Network of Cytoplasmic Male Sterility Occurrence during Anther Development in Radish (Raphanus sativus L.)
Source: Front Plant Sci. 2016 Jul 22;7:1054. doi: 10.3389/fpls.2016.01054 (PMC4956657; doi:10.3389/fpls.2016.01054)
Supplement: Table S7 — Putative targets of known and novel miRNAs identified in radish. [file Table7.xlsx]

## Sheet: Sheet1
TABLE S7 | Putative targets of known and novel miRNAs identified in radish.
miRNA	Target sequence	Gene ID	Target gene	Target gene annotation
miR156a	Rsa#S41982434	AT3G20080	CYP705A15	Cytochrome P450, family 705, subfamily A, polypeptide 15
	Rsa#S43017568	AT2G33810	SPL3	Squamosa promoter-binding-like protein 3
	CL289.Contig1	AT3G15270	SPL5	Squamosa promoter-binding-like protein 5
	CL2234.Contig1	AT5G50670	SPL13	Squamosa promoter-binding-like protein 13
	Unigene3780	AT1G08070	OTP82	Chloroplast RNA editing factor
	Unigene8578	AT3G25720		RNA-directed DNA polymerase (reverse transcriptase)-related family protein
	Unigene9933	AT5G59680		Leucine-rich repeat protein kinase family protein
miR157a	CL2234.Contig1	AT5G50670		Squamosa promoter-binding-like protein 13
	Unigene3780	AT1G08070	OTP82	Chloroplast RNA editing factor
	Unigene9933	AT5G59680		Leucine-rich repeat protein kinase family protein
miR158b-3p	Rsa#S42049270	AT1G64100	PPR	Pentatricopeptide repeat-containing protein
miR159-3p	CL3756.Contig1	AT1G77860	KOM	protein KOMPEITO
miR159a	Rsa#S42037487	AT2G32460	MYB101	Myb domain protein 101
	Rsa#S41979156	AT4G27330	SPL	Putative transcription factor SPL
	Rsa#S42034459	AT4G36410	UBC17	Putative ubiquitin-conjugating enzyme E2 17
	Rsa#S42591074	AT4G36410
	CL2461.Contig1	AT1G53190		RING/U-box domain-containing protein
	CL8717.Contig1	AT4G27330	SPL	Putative transcription factor SPL
	CL9825.Contig1	AT3G11440	MYB65	Myb domain protein 65
miR160a	Rsa#S42581764	AT4G30080	ARF16	Auxin response factor 16
	Unigene466	AT2G26800		Hydroxymethylglutaryl-CoA lyase
miR161	CL1282.Contig1	AT5G12080	MSL10	Mechanosensitive channel of small conductance-like 10
	Unigene28541	AT1G03280		Transcription initiation factor TFIIE alpha subunit
miR162a	Unigene25057	AT4G11560		Bromo-adjacent homology (BAH) domain-containing protein
miR164b-3p	Rsa#S43010415	AT1G72360	HRE1	Ethylene-responsive transcription factor ERF073
miR165a	CL10071.Contig1	AT3G25030		RING/U-box domain-containing protein
miR165a-3p	CL7974.Contig1	AT1G52150	ATHB-15	Homeobox-leucine zipper protein ATHB-15
	CL10071.Contig1	AT3G25030		RING/U-box domain-containing protein
miR166a	CL7974.Contig1	AT1G52150	ATHB-15	Homeobox-leucine zipper protein ATHB-15
	CL10071.Contig1	AT3G25030		RING/U-box domain-containing protein
miR166e-3p	CL7974.Contig1	AT1G52150	ATHB-15	Homeobox-leucine zipper protein ATHB-15
	CL10071.Contig1	AT3G25030		RING/U-box domain-containing protein
	Unigene10332	AT4G12450		Hypothetical protein
miR167a	CL1667.Contig1	AT3G11540	SPY	Putative UDP-N-acetylglucosamine--peptide N-acetylglucosaminyltransferase SPINDLY
	Unigene18528	AT5G56450		Probable ADP,ATP carrier protein
miR169b	CL2169.Contig1	AT5G23540		26S proteasome non-ATPase regulatory subunit 14
miR169m	CL8331.Contig1	AT2G36630		Sulfite exporter TauE/SafE family protein
miR169r-3p	CL1568.Contig1	AT5G26751	SK11	Shaggy-related protein kinase alpha
	Unigene28679	AT3G58580		DNAse I-like superfamily protein
miR171a-3p	FD953436	AT2G39970		Peroxisomal nicotinamide adenine dinucleotide carrier
	CL271.Contig2	AT5G59310	LTP4	Non-specific lipid-transfer protein 4
	CL3970.Contig1	AT1G48760	delta-ADR	AP-3 complex subunit delta
	CL5811.Contig1	AT2G46960	CYP709B1	Cytochrome P450, family 709, subfamily B, polypeptide 1
	CL9605.Contig1	AT5G11980		Conserved oligomeric Golgi complex component-related protein
miR172a	Rsa#S41997500	AT1G55310	SR33	SC35-like splicing factor 33
	CL2600.Contig1	AT2G28550	RAP2.7	Target of early activation tagged 1
	CL8288.Contig2	AT1G70290	TPS8	Alpha-trehalose-phosphate synthase 8
miR172e-3p	Rsa#S42044145	AT2G42320		Nucleolar protein gar2-like protein
miR393a	FD955493	AT3G62980	TIR1	Protein TRANSPORT INHIBITOR RESPONSE 1
	Unigene359	AT4G29060	EMB2726	Elongation factor Ts family protein
miR393b-3p	Rsa#S43016969	AT4G03190	GRH1	GRR1-like protein 1
miR394a	Unigene5626	AT4G30760		Putative endonuclease or glycosyl hydrolase
miR395a	Unigene14836	AT3G17540		Putative F-box/kelch-repeat protein
miR396a	CL879.Contig1	AT2G40360		Transducin/WD-40 repeat-containing protein
	CL6202.Contig1	AT3G56950	SIP2;1	Putative aquaporin SIP2-1
miR396b	Rsa#S42003511	AT3G01660		S-adenosylmethionine-dependent methyltransferase domain-containing protein
	Unigene20881	AT2G27880	AGO5	Argonaute 5
	Unigene22800	AT5G14770	PPR	Pentatricopeptide repeat-containing protein
miR396b-3p	Rsa#S41989522	AT1G20540		Transducin/WD-40 repeat-containing protein
miR397a	CL379.Contig2	AT1G80380		D-glycerate 3-kinase
	Unigene14031	AT1G27700		Syntaxin/t-SNARE family protein
miR398c-5p	CL1987.Contig1	AT1G16825		Reticulon-like protein
	CL1987.Contig2	AT3G22470	PPR	Pentatricopeptide repeat-containing protein
miR400	CL2666.Contig2	AT3G22470	PPR	Pentatricopeptide repeat-containing protein
miR403	Rsa#S41987411	AT1G31280	AGO2	Argonaute 2
	CL3585.Contig3	AT1G31280	AGO2	Argonaute 2
miR418	Rsa#S42587019	AT3G18390		CRS1/YhbY domain-containing protein EMB1865
miR437	CL525.Contig2	AT1G11910	APA1	Aspartic proteinase A1
miR482c-5p	Rsa#S42022980	AT4G02450		HSP20-like chaperone
	Rsa#S43006893	AT4G02450
	CL561.Contig2	AT1G66880		Serine/threonine protein kinase
	CL561.Contig4	AT5G38210		Protein kinase family protein
miR824	Rsa#S43011727	AT3G14560		Hypothetical protein
	Unigene1577	AT3G19050	POK2	Phragmoplast orienting kinesin 2
miR825-5p	CL9922.Contig2	AT5G18370		Disease resistance protein (TIR-NBS-LRR class) family
	Unigene18994	AT4G12560	CPR30	F-box protein CPR30
	Unigene19002	AT5G02190	PCS1	Aspartic proteinase PCS1
	Unigene19004	AT2G35000		E3 ubiquitin-protein ligase ATL9
miR828-3p	Unigene6735	AT3G45390		Concanavalin A-like lectin kinase-like protein
miR831-5p	Rsa#S42015691	AT1G69330		RING-type zinc-finger-containing protein
	Rsa#S42023314	AT1G10150		Carbohydrate-binding protein
	Rsa#S42587942	AT1G56110	NOP56	Nucleolar protein NOP56-like protein
	Rsa#S42580108	AT5G48380	BIR1	BAK1-interacting receptor-like kinase BIR1
	Rsa#S42587827	AT1G56110	NOP56	Nucleolar protein NOP56-like protein
	CL40.Contig2	AT5G49970	PPOX	Pyridoxine/pyridoxamine 5'-phosphate oxidase 1
	CL411.Contig1	AT1G04170		Translation initiation factor eIF-2 gamma subunit
	CL8446.Contig2	AT2G43640		Signal recognition particle subunit SRP14
	Unigene10884	AT5G62720		HPP integral membrane domain-containing protein
	Unigene17344	AT5G27430		Signal peptidase complex subunit 3B
	Unigene18969	AT5G48380	BIR1	BAK1-interacting receptor-like kinase BIR1
	CL3622.Contig3	AT5G67560	ARLA1D	ADP-ribosylation factor-like A1D
miR845a-3p	Unigene1104	AT1G07940		Elongation factor 1-alpha 1
miR854	Rsa#S42041817	AT1G62740		Carboxylate clamp-tetratricopeptide repeat protein HOP2
	Rsa#S41978503	AT5G52880	F-box	F-box protein
	Rsa#S43017382	AT5G12270		Oxidoreductase, 2OG-Fe(II) oxygenase family protein
	FD954100	AT2G04940		Scramblase-related protein
	CL1068.Contig1	AT2G34750		RNA polymerase I specific transcription initiation factor RRN3 protein
	CL5880.Contig1	AT2G40620	bZIP	bZIP transcription factor
	CL7715.Contig1	AT4G37820		Hypothetical protein
	Unigene4323	AT3G27020	YSL6	Putative metal-nicotianamine transporter YSL6
	Unigene6280	AT5G10080		Aspartyl protease family protein
	Unigene18297	AT5G02200	FHL	Far-red-elongated hypocotyl1-like protein
	Unigene22256	AT2G19570	CDA1	Cytidine deaminase 1
	Unigene23370	AT1G77280		Adenine nucleotide alpha hydrolases-domain containing protein kinase
	Rsa#S43009054	AT2G36420		Hypothetical protein
	Rsa#S43023088	AT2G34750		RNA polymerase I specific transcription initiation factor RRN3 protein
	CL2307.Contig1	AT1G53770		O-fucosyltransferase family protein
	CL7715.Contig1	AT4G37820		Hypothetical protein
	Unigene5125	AT5G03370		Acylphosphatase family protein
miR858a	Rsa#S42566154	AT3G24310	MYB305	Myb domain protein 305
	FD957415	AT1G06180	MYB13	Myb domain protein 13
	CL8369.Contig1	AT3G45780	PHOT1	Phototropin 1
	Unigene9017	AT5G47560	TDT	Tonoplast dicarboxylate transporter
miR860	CL754.Contig1	AT4G14540	NF-YB3	Nuclear transcription factor Y subunit B-3
	CL754.Contig2	AT4G14540	NF-YB3	Nuclear transcription factor Y subunit B-3
	CL2870.Contig2	AT5G26030	FC1	Ferrochelatase 1
miR862-3p	CL7715.Contig1	AT4G37820		Hypothetical protein
miR894	Rsa#S42586689	AT3G59970	MTHFR1	Methylenetetrahydrofolate reductase 1
	CL3983.Contig1	AT1G18980		Germin-like protein subfamily T member 2
	CL3983.Contig2	AT3G59970	MTHFR1	Methylenetetrahydrofolate reductase 1
miR948	Rsa#S43013671	AT1G75270	DHAR2	Glutathione S-transferase DHAR2
	Rsa#S41990824	AT5G15770	GNA1	Glucose-6-phosphate acetyltransferase 1
	CL178.Contig2	AT1G59359		40S ribosomal protein S2-2
	CL7465.Contig1	AT1G10130	ECA3	Calcium-transporting ATPase 3
	Unigene19721	AT2G25220		Protein kinase family protein
miR1878-3p	Rsa#S42043459	AT3G58060		Putative metal tolerance protein C3
miR1885b	CL9579.Contig1	AT1G55850	CSLE1	Cellulose synthase-like protein E1
	Unigene1615	AT1G75990		Probable 26S proteasome non-ATPase regulatory subunit 3b
miR2111a-3p	CL444.Contig1	AT3G04570	AHL19	AT-hook motif nuclear-localized protein
miR2111b-3p	CL4779.Contig1	AT3G17820	GLN1.3	Glutamine synthetase cytosolic isozyme 1-3
miR2111c	CL8462.Contig2	AT5G26610		D111/G-patch domain-containing protein
miR2199	Rsa#S42571099	AT3G57230	AGL16	Agamous-like MADS-box protein AGL16
miR3444a-5p	Rsa#S42004586	AT3G26060	PRX Q	Peroxiredoxin Q
	Rsa#S42563276	AT2G46330	AGP16	Arabinogalactan protein 16
	Rsa#S43011644	AT2G24450	FLA3	Fasciclin-like arabinogalactan protein 3
	Rsa#S42015617	AT1G43700	VIP1	VIRE2-interacting protein 1
	Rsa#S42585054	AT4G30010		Hypothetical protein
	Rsa#S42031423	AT4G31370	FLA5	FASCICLIN-like arabinogalactan protein 5
	Rsa#S41981126	AT4G00780		TRAF-like family protein
	Rsa#S43013559	AT3G01650	RGLG1	E3 ubiquitin-protein ligase RGLG1
	Rsa#S42572576	AT1G71350		Eukaryotic translation initiation factor SUI1 family protein
	FD954059	AT3G20570	ENODL9	Early nodulin-like protein 9
	FD956652	AT2G01110	APG2	Sec-independent protein translocase protein TATC
	FD957271	AT2G46330	AGP16	Arabinogalactan protein 16
	CL1561.Contig2	AT1G45130	BGAL5	Beta-galactosidase 5
	CL2205.Contig1	AT5G65850	F-box	F-box protein
	CL4061.Contig1	AT3G61710	ATG6	Autophagy protein 6
	CL4477.Contig1	AT2G17560	HMGB4	High mobility group B4 protein
	CL5135.Contig1	AT2G31680	RABA5d	RAB GTPase-like protein A5D
	CL7308.Contig1	AT1G69040	ACR4	ACT domain-containing protein
	CL8478.Contig1	AT5G13180	NAC083	NAC domain containing protein 83
	CL9807.Contig1	AT5G17990	TRP1	Anthranilate phosphoribosyltransferase
	Unigene2477	AT2G21070	FIO1	Protein FIONA1
	Unigene11723	AT1G28170	SOT7	Sulfotransferase 7
	Unigene25133	AT5G48180	NSP5	Nitrile specifier protein 5
	Unigene27545	AT2G18750		Calmodulin-binding protein
	Unigene27770	AT1G76320	FRS4	Protein FAR1-related sequence 4
miR5654a	HS106931	AT5G22510	INV-E	Alkaline/neutral invertase
rsa-miRn2	Rsa#S42571626	AT4G24780		Putative pectate lyase 18
rsa-miRn4	CL2870.Contig2	AT5G26030	FC1	Ferrochelatase 1
rsa-miRn5	CL2916.Contig2	AT4G30640		RNI-like superfamily protein
rsa-miRn7	CL4600.Contig1	AT5G04920		Vacuolar protein sorting-associated protein 36
rsa-miRn8	CL4955.Contig1	AT1G12090	ELP	EXTENSIN-LIKE PROTEIN extensin-like protein (ELP)
	FD956852	AT5G01290		mRNA capping enzyme family protein
	FD954764	AT1G12090	ELP	Extensin-like protein
	FD954130	AT1G12090
	Rsa#S42005495	AT5G01290		mRNA capping enzyme family protein
rsa-miRn9	CL5135.Contig1	AT2G31680	RABA5d	RAB GTPase-like protein A5D
rsa-miRn10	CL6997.Contig1	AT4G13850	GR-RBP2	Glycine-rich RNA-binding protein 2
	CL7005.Contig1	AT4G24520	ATR1	NADPH--cytochrome P450 reductase 1
	Unigene8608	AT5G02502		Oligosaccaryltransferase
rsa-miRn13	CL3647.Contig1	AT2G35050		Protein kinase family protein
	CL8194.Contig1	AT4G36630	EMB2754	Protein EMBRYO DEFECTIVE 2754
	FD957134	AT3G01220	HB20	Homeobox-leucine zipper protein ATHB-20
	Rsa#S41976714	AT5G14540		Hypothetical protein
	Rsa#S43028702	AT3G01220	HB20	Homeobox-leucine zipper protein ATHB-20
	Unigene18893	AT1G31360	RECQL2	Mediator of RNA polymerase II transcription subunit 34
rsa-miRn15	Unigene22510	AT5G46590	NAC096	NAC domain containing protein 96
rsa-miRn16	Unigene25057	AT4G11560		Bromo-adjacent homology (BAH) domain-containing protein
rsa-miRn17	CL324.Contig1	AT4G26650		RNA recognition motif-containing protein
	CL3730.Contig1	AT2G42320		Nucleolar protein gar2-like protein
	CL4738.Contig1	AT3G28970	AAR3	Protein ANTIAUXIN-RESISTANT 3
	CL6446.Contig2	AT3G58030		RING/U-box domain-containing protein
	CL8615.Contig1	AT5G66850	MAPKKK5	Mitogen-activated protein kinase kinase kinase 5
	CL8993.Contig1	AT2G30280	RDM4	RNA-directed DNA methylation 4
	FD956469	AT2G30390	FC2	Ferrochelatase 2
	FD956602	AT3G18035	HON4	Protein HON4
	Rsa#S41976649	AT1G28310		Dof zinc finger protein DOF1.4
	Rsa#S42026739	AT1G68500		Hypothetical protein
	Rsa#S42589216	AT1G54540		Late embryogenesis abundant hydroxyproline-rich glycoprotein
	Unigene15472	AT2G19950	GC1	Golgin candidate 1
	Unigene28107	AT1G22930		T-complex protein 11
	Unigene28662	AT2G41140	CRK1	CDPK-related kinase 1
	Unigene4886	AT3G11040		Glycosyl hydrolase family 85 protein
rsa-miRn18	CL1062.Contig1	AT3G61130	GAUT1	Alpha-1,4-galacturonosyltransferase 1
rsa-miRn20	CL9688.Contig1	AT5G52920	PKP-BETA1	Plastidial pyruvate kinase 2
	Rsa#S42578622	AT1G25490	RCN1	Serine/threonine-protein phosphatase 2A regulatory subunit A alpha isoform
	Unigene18839	AT1G24050		Anticodon-binding domain-containing protein
rsa-miRn21	Unigene7608	AT5G09225		Hypothetical protein
rsa-miRn27	FD956872	AT1G31340	RUB1	Ubiquitin-NEDD8-like protein RUB1
	HS107041	AT3G62250	UBQ5	Ubiquitin-40S ribosomal protein S27a-3
	FD956730	AT3G52590	UBQ1	Ubiquitin extension protein 1
	FD956147	AT3G52590
	FD957103	AT3G52590
	Rsa#S42012413	AT3G52590
	Rsa#S42032050	AT3G52590
	Unigene17551	AT4G06744		Leucine-rich repeat-containing protein
	Unigene17557	AT2G01820		Receptor-like kinase TMK3
	Unigene19549	AT3G60245		Zinc-binding ribosomal protein family protein
