# Supplementary material for: Identification of microRNAs and Their Target Genes Explores miRNA-Mediated Regulatory Network of Cytoplasmic Male Sterility Occurrence during Anther Development in Radish (Raphanus sativus L.)
Source: Front Plant Sci. 2016 Jul 22;7:1054. doi: 10.3389/fpls.2016.01054 (PMC4956657; doi:10.3389/fpls.2016.01054)
Supplement: Table S8 — Predicted targets for non-conserved miRNAs in radish. [file Table8.xlsx]

## Sheet: Sheet1
TABLE S8 | Predicted targets for non-conserved miRNAs in radish.
miRNA	Target sequence	Gene ID	Targets	Target gene annotation
miR1142	Rsa#S42579662	AT3G10690	GYRA	DNA gyrase subunit A
	Unigene12469	AT1G70140	FH8	formin-like protein 8
	Unigene14235	AT3G20010		RING finger-related, SNF2 and helicase domain-containing protein
miR1510a-3p	CL7101.Contig2	AT3G02180	SP1L3	SPIRAL1-like3
miR1511	Rsa#S43012221	AT2G38650	GAUT7	Alpha-1,4-galacturonosyltransferase
	Rsa#S43013932	AT1G51760	IAR3	IAA-amino acid hydrolase IAR3
	FD956528	AT3G48140		B12D protein
	FD957855	AT3G18820	RAB7B	Ras-related protein RABG3f
	FD952367	AT1G51760	IAR3	IAA-amino acid hydrolase IAR3
	CL5964.Contig1	AT2G41835		Zinc finger (C2H2 type, AN1-like) family protein
	Unigene12041	AT3G07100	ERMO2	Sec24-like transport protein
	Unigene12042	AT1G23530		Hypothetical protein
	Unigene18833	AT4G24610
	Unigene19318	AT5G56170	LLG1	LORELEI-LIKE-GPI-ANCHORED PROTEIN 1
miR1511-3p	CL3363.Contig1	AT4G34490	CAP1	Cyclase associated protein 1
	Unigene1104	AT1G07940		Elongation factor 1-alpha 1
miR1535a	CL8462.Contig1	AT5G26610		D111/G-patch domain-containing protein
	Unigene5301	AT3G62300	DUF7	DUF724 family protein
	Unigene20428	AT5G55290		ATPase, V0 complex, subunit E
miR1863	CL3633.Contig1	AT5G65010	ASN2	Asparagine synthetase 2
	CL5237.Contig1	AT3G63200	PLP9	PATATIN-like protein 9
	Unigene1104	AT1G07940		Elongation factor 1-alpha 1
	Unigene22175	AT5G57660	COL5	Zinc finger protein CONSTANS-LIKE 5
	Unigene30278	AT5G17020	XPO1A	Exportin 1A
miR2105	CL4272.Contig1	AT4G23550	WRKY29	Putative WRKY transcription factor 29
miR2597	CL3398.Contig1	AT5G09270		Hypothetical protein
miR2916	Rsa#S42022468	AT4G31180		Asx tRNA synthetase (AspRS/AsnRS) class II core domain-contating protein
miR3437-3p	CL8462.Contig1	AT5G26610		D111/G-patch domain-containing protein
	Unigene13529	AT5G04340	ZAT6	Zinc finger protein ZAT6
miR3513-3p	Rsa#S42024820	AT4G33300	ADR1-L1	Putative disease resistance protein ADR1-like 1
	Rsa#S42031847	AT3G51850	CPK13	Calcium-dependent protein kinase 13
miR3515	Rsa#S43016877	AT1G50900		Protein GRANA DEFICIENT CHLOROPLAST 1
miR3630-3p	CL6087.Contig1	AT3G21770		Peroxidase 30
	CL6753.Contig1	AT3G07560	PEX13	Peroxin 13
	Unigene21259	AT1G67970	HSFA8	Heat stress transcription factor A-8
miR3704a	Unigene16371	AT3G14180		Sequence-specific DNA binding transcription factor
miR3711	CL9258.Contig1	AT3G21700	SGP2	Monomeric G protein SGP2
	Unigene10790	AT2G45120		C2H2-like zinc finger protein
	Unigene22300	AT5G10710		Cenp-O domain-containing protein
miR3946	CL342.Contig1	AT4G00755		F-box protein
	Unigene7254	AT1G44830		Ethylene-responsive transcription factor ERF014
	Unigene9933	AT5G59680		Leucine-rich repeat protein kinase family protein
miR4243	Rsa#S41993510	AT5G08790	ATAF2	Protein ATAF2
	Rsa#S42013312	AT5G63150		Hypothetical protein
	CL641.Contig3	AT4G16143	IMPA-2	Importin alpha isoform 2
	CL5178.Contig1	AT1G21580		Zinc finger CCCH domain-containing protein
miR4378a	CL5427.Contig1	AT1G20780	SAUL1	Senescence-associated E3 ubiquitin ligase 1
miR4395	Rsa#S41987342	AT2G18328	RL4	Protein RADIALIS-like 4
miR4414b	Rsa#S43013307	AT1G23550	SRO2	Probable inactive poly [ADP-ribose] polymerase SRO2
	CL3734.Contig1	AT3G56050		Protein kinase family protein
	Unigene12656	AT4G08430		Ulp1 protease family protein
	Unigene15256	AT3G56440	ATG18D	Autophagy-related protein 18D
	Unigene21611	AT5G52990		SNARE-like superfamily protei
miR4415b-5p	CL1672.Contig2	AT5G15580	LNG1	Protein longifolia1
miR4993	Rsa#S43013628	AT3G49910		60S ribosomal protein L26-1
	Rsa#S42041323	AT1G14060		GCK domain-containing protein
	CL652.Contig2	AT2G03340	WRKY3	WRKY DNA-binding protein 3
	CL3527.Contig1	AT3G57570		Armadillo/beta-catenin-like repeat-containing protein
	Unigene20106	AT5G19260		Hypothetical protein
miR5021	Rsa#S42014837	AT1G49720	ABF1	Abscisic acid-insensitive 5-like protein 4
miR5054	Rsa#S42568393	AT4G38100		Protein CURVATURE THYLAKOID 1D
miR5077	Rsa#S42045544	AT4G16050		Aminotransferase-like, plant mobile domain family protein
	Rsa#S43009347	AT4G34730		Ribosome-binding factor A
	CL3098.Contig1	AT1G32470		Probable glycine cleavage system H protein 2
miR5083	CL4117.Contig1	AT1G12410	CLP2	ATP-dependent Clp protease proteolytic subunit-related protein 2
miR5139	Rsa#S41993046	AT1G34070		Hypothetical protein
	FD956528	AT3G48140		B12D protein
	CL3363.Contig1	AT4G34490	CAP1	Cyclase associated protein 1
	CL8918.Contig2	AT5G23050	AAE17	Acyl-activating enzyme 17
	Unigene11818	AT5G40390	SIP1	Putative galactinol--sucrose galactosyltransferase 5
	Unigene18833	AT4G24610		Hypothetical protein
	Unigene23324	AT1G10490
miR5171	Rsa#S42028560	AT1G59560	ZCF61	DIAP1-LIKE PROTEIN 2
	Unigene12627	AT4G40000		S-adenosyl-L-methionine-dependent methyltransferases superfamily protein
miR5185l-3p	Rsa#S41993403	AT4G32760		ENTH/VHS/GAT family protein
	FD958324	AT4G32760
miR5254	Rsa#S42563846	AT3G01240		Hypothetical protein
	Rsa#S42013335	AT1G70830	MLP28	MLP-like protein 28
	Rsa#S41999421	AT1G50310	STP9	Sugar transporter 9
	Rsa#S42007226	AT3G14740		RING/FYVE/PHD zinc finger-containing protein
	Rsa#S42589606	AT4G33430	BAK1	Leu-rich receptor Serine/threonine protein kinase BAK1
	Rsa#S43009606	AT2G28290	SYD	Chromatin structure-remodeling complex protein SYD
	CL3164.Contig1	AT2G28780		Hypothetical protein
	CL7122.Contig1	AT4G38970	FBA2	Fructose-bisphosphate aldolase 2
	Unigene14313	AT2G16575		Hypothetical protein
miR5288	Unigene20776	AT2G39020		Probable acetyltransferase NATA1-like
miR5293	Rsa#S42040108	AT4G15790		Hypothetical protein
	Rsa#S43026115	AT3G47833		Succinate dehydrogenase 7
	FD954547	AT3G47833
	CL7435.Contig1	AT2G29660		Hypothetical protein
	CL9758.Contig1	AT4G18375		KH domain-containing protein
	Unigene5923	AT5G24165		Hypothetical protein
	Rsa#S41997303	AT5G10010		Hypothetical protein
	Rsa#S42004586	AT3G26060	PRX Q	Peroxiredoxin Q
	Rsa#S42025069	AT3G60320		Hypothetical protein
	Rsa#S41979156	AT4G27330	SPL	Putative transcription factor SPL
	CL5915.Contig1	AT5G04870	CPK1	Calcium dependent protein kinase 1
	CL8717.Contig1	AT4G27330	SPL	Putative transcription factor SPL
	Unigene19065	AT5G01950		Leucine-rich repeat protein kinase-like protein
	Unigene20303	AT4G31985		60S ribosomal protein L39-1
	Unigene24366	AT5G55310	TOP1BETA	DNA topoisomerase 1 beta
miR5298b	Rsa#S42022737	AT3G02340		RING/U-box domain-containing protein
	Unigene18554	AT5G02480		HSP20-like chaperone
	Unigene23352	AT1G25510		Aspartyl protease family protein
	Unigene27482	AT1G72090		Methylthiotransferase
miR5368	CL2178.Contig1	AT1G78900	VHA-A	V-type proton ATPase catalytic subunit A
	Unigene2498	AT5G49990		Xanthine/uracil permease family protein
	Unigene15256	AT3G56440	ATG18D	Autophagy-related protein 18D
miR5373	Rsa#S42036782	AT5G53160	RCAR3	Regulatory component of ABA receptor 3
	CL6338.Contig1	AT1G73490		RNA recognition motif-containing protein
	CL8638.Contig1	AT5G27750		FBD-associated F-box protein
miR5377	Unigene20318	AT5G09450		Pentatricopeptide repeat-containing protein
miR5490	Rsa#S41991342	AT3G54050	HCEF1	Fructose-1,6-bisphosphatase
	CL9355.Contig1	AT1G01800		Rossmann-fold NAD(P)-binding domain-containing protein
miR5495	CL2436.Contig1	AT2G25280		Hypothetical protein
miR5498	Rsa#S42011645	AT5G16470		C2H2 type zinc finger protein
	CL6163.Contig1	AT1G20830	MCD1	Multiple chloroplast division site 1
miR5507	Rsa#S42034302	AT5G40520		Hypothetical protein
	CL3991.Contig2	AT5G14210		Leucine-rich repeat protein kinase-like protein
	Unigene9805	AT2G34070	TBL37	Trichome birefringence-like 37 protein
	Unigene9835	AT2G01320		ABC transporter G family member 7
miR5542	CL3976.Contig1	AT4G03430	EMB2770	Pre-mRNA-processing factor 6-like protein STA1
	Unigene680	AT2G26000	BRIZ2	RING domain containing protein BRIZ2
miR5562-3p	Unigene7364	AT3G53490		Hypothetical protein
miR5665	CL1233.Contig1	AT2G34480		60S ribosomal protein L18a-2
miR5670	CL3895.Contig1	AT3G06660		PAPA-1-like and zinc finger-HIT domain-containing protein
miR5671	Rsa#S43009223	AT3G26710	CCB1	Cofactor assembly of complex C
	FD956099	AT5G29000		Protein PHR1-LIKE 1
	CL662.Contig1	AT2G37130		Peroxidase
miR5672	CL2960.Contig1	AT3G20260		Hypothetical protein
miR5718	CL1589.Contig1	AT5G22320		Leucine-rich repeat-containing protein
miR5719	CL6381.Contig2	AT1G68850		Peroxidase 11
miR5721	Rsa#S42030941	AT4G22920	NYE1	Protein NON-YELLOWING 1
	FD955157	AT4G22920
	Unigene6135	AT4G29480		ATP synthase subunit G protein
	Unigene12212	AT2G03310		Hypothetical protein
miR5748	FD952102	AT1G33410	SAR1	Suppressor of auxin resistance1 protein
miR5766	CL7715.Contig1	AT4G37820		Hypothetical protein
	Unigene24641	AT5G57250	PPR	Pentatricopeptide repeat-containing protein
	Unigene25813	AT3G45830		Hypothetical protein
	Unigene28649	AT2G35920		RNA helicase family protein
miR5769	FD953599	AT3G49010	BBC1	60S ribosomal protein L13-1
miR5791	Rsa#S42582816	AT5G52200		Phosphoprotein phosphatase inhibitor
miR5806	Rsa#S43005729	AT5G51510		Hypothetical protein
	Rsa#S41986197	AT1G21900		P24 subfamily delta 5
	Rsa#S42042625	AT1G58025		DNA-binding bromodomain-containing protein
	CL336.Contig1	AT4G22820		A20/AN1-like zinc finger family protein
	CL7135.Contig1	AT5G35670	iqd33	Protein IQ-domain 33
	Unigene12435	AT2G03450	PAP9	Purple acid phosphatase 9
	Unigene16842	AT1G11160		WD40 domain-containing protein
miR6030	Unigene513	AT1G69350	PPR	Pentatricopeptide repeat-containing protein
miR6034	Rsa#S42015209	AT3G47090		Leucine-rich repeat protein kinase-like protein
	Rsa#S42578131	AT4G14780		Protein kinase family protein
	Rsa#S42580309	AT1G64210		Putative inactive receptor-like protein kinase
	Rsa#S43009066	AT4G23180	CRK10	Cysteine-rich receptor-like protein kinase 10
	Rsa#S43015149	AT3G47090		Leucine-rich repeat protein kinase-like protein
	Rsa#S43015559	AT4G04490	CRK36	Cysteine-rich receptor-like protein kinase 36
	CL788.Contig1	AT1G11750	CLPP6	ATP-dependent Clp protease proteolytic subunit 6
	CL1035.Contig2	AT3G25590		Hypothetical protein
	CL2431.Contig1	AT2G16990		Major facilitator protein
	CL5225.Contig1	AT4G32470		Cytochrome bd ubiquinol oxidase
	CL7678.Contig1	AT1G15960	NRAMP6	Metal transporter Nramp6
	CL9716.Contig1	AT3G29810	COBL2	COBRA-like protein 2
	CL9919.Contig1	AT5G63560		HXXXD-type acyl-transferase-like protein
	Unigene5121	AT1G19110		Inter-alpha-trypsin inhibitor heavy chain-like protein
	Unigene9172	AT3G48670	IDN2	XH/XS domain-containing protein
	Unigene12781	ArthMp063		Hypothetical protein
	Unigene13163	AT3G51940
	Unigene13761	ArthMp075
	Unigene13763	AT3G25290		Auxin-responsive family protein
	Unigene13764	AT4G22130	SRF8	STRUBBELIG-receptor family 8 protein
	Unigene17588	ArthCp040	petL	ORF31
miR6139	Unigene13705	AT5G04050		RNA-directed DNA polymerase (reverse transcriptase)
miR6164a	FD956564	AT3G01390	VMA10	V-type proton ATPase subunit G1
	CL3265.Contig1	AT2G39750		Putative methyltransferase PMT11
	CL3265.Contig2	AT5G06050		Putative methyltransferase PMT12
	Unigene11197	AT5G56080	NAS2	Nicotianamine synthase 2
	Unigene19223	AT3G07410	RABA5b	RAB GTPase-like protein A5B
miR6182	Rsa#S41990087	AT3G14330	PPR	Pentatricopeptide repeat-containing protein
miR6184	Unigene4675	AT1G74750	PPR	Pentatricopeptide repeat-containing protein
	Unigene6091	AT4G21790	TOM1	Tobamovirus multiplication protein 1
	Unigene15887	AT2G25050		Actin-binding FH2 protein
miR6196	Rsa#S41982246	AT1G33520	MOS2	Protein MOS2
	FD956615	AT1G74970	RPS9	30S ribosomal protein S9
	FD957925	AT1G74970
	CL773.Contig1	AT3G14270	FAB1B	Phosphatidylinositol-3P 5-kinase-like
	CL891.Contig1	AT5G12120		Ubiquitin-associated/translation elongation factor EF1B protein
	CL4481.Contig1	AT2G41475		PLAT domain-containing protein
	CL5978.Contig2	AT1G49480	RTV1	DNA-binding protein RTV1
	CL6722.Contig2	AT1G08820	VAP27-2	Vamp/synaptobrevin-associated protein 27-2
	CL8194.Contig2	AT4G36630	EMB2754	Protein EMBRYO DEFECTIVE 2754
	CL8410.Contig1	AT1G15780		Hypothetical protein
	Unigene1962	AT5G35750	HK2	Histidine kinase 2
	Unigene4065	AT3G47570		Putative LRR receptor-like serine/threonine-protein kinase
	Unigene15931	AT1G61780		Postsynaptic-related protein
	Unigene17661	AT4G26510	UKL4	Uridine kinase-like 4
	Unigene17662	AT1G24575		Hypothetical protein
	Unigene18508	AT5G63030		Glutaredoxin-C1
	Unigene27560	AT1G54710	ATG18H	Autophagy 18H-like protein
	Unigene27727	AT2G34970		Trimeric LpxA-like enzyme
	FD956093	AT5G62210		Embryo-specific protein ATS3-like protein
	Unigene16820	AT4G10130		DNAJ heat shock N-terminal domain-containing protein
miR6211	CL41.Contig1	AT1G67370	ASY1	Asynaptic 1
miR6230-3p	Rsa#S41988116	AT5G55730	FLA1	Fasciclin-like arabinogalactan protein 1
	Rsa#S41987824	AT1G65220		ARM repeat superfamily protein
	CL6273.Contig1	AT3G12600	NUDT16	Nudix hydrolase-like protein 16
	CL6961.Contig1	AT3G07170		Sterile alpha motif (SAM) domain-containing protein
miR6260	CL5627.Contig2	AT4G21100	DDB1B	DNA damage-binding protein 1b
	CL8209.Contig1	AT1G80520		Sterile alpha motif (SAM) domain-containing protein
miR6269	Rsa#S41976304	AT1G78850		Curculin-like (mannose-binding) lectin family protein
	Unigene13506	AT5G16280		Hypothetical protein
miR6284	Rsa#S42584834	AT1G55350	DEK1	Calpain-type cysteine protease DEK1
	CL5701.Contig1	AT4G34110	PAB2	Polyadenylate-binding protein 2
	Unigene15256	AT3G56440	ATG18D	Autophagy-related protein 18D
	Unigene17570	AT5G13210		Hypothetical protein
miR6449	CL5217.Contig1	AT1G77480		Aspartyl protease
	Unigene1277	AT5G11890		Hypothetical protein
	Unigene14988	AT3G59200		F-box/LRR-repeat protein
miR6454	Rsa#S42018777	AT1G32370	TOM2B	Tobamovirus multiplication 2B protein
	Rsa#S42043371	AT4G23880		Hypothetical protein
miR6459a-3p	Rsa#S42026990	AT4G04650		RNA-directed DNA polymerase (reverse transcriptase)-related family protein
	Unigene21491	AT5G61190		Putative endonuclease or glycosyl hydrolase with C2H2-type zinc finger domain
miR6469	CL1311.Contig1	AT1G49320	USPL1	BURP domain protein USPL1
	Unigene6245	AT1G08010	GATA11	GATA transcription factor 11
	Unigene17926	AT4G02740		F-box protein SKIP17
miR6471	CL41.Contig1	AT1G67370	ASY1	Asynaptic 1
	Unigene2870	AT3G25440		RNA-binding CRS1 / YhbY (CRM) domain protein
miR7504a	CL3398.Contig1	AT5G09270		Hypothetical protein
	Unigene13277	AT3G21810		Zinc finger CCCH domain-containing protein 40
miR7538	CL1370.Contig2	AT3G61210		S-adenosyl-L-methionine-dependent methyltransferases superfamily protein
miR7696a-3p	Rsa#S42034008	AT1G21200		Sequence-specific DNA binding transcription factor
	Rsa#S43008405	AT5G50790		Bidirectional sugar transporter SWEET10
	Unigene13146	AT1G25275		Hypothetical protein
	Unigene19469	AT2G44200		Pre-mRNA splicing factor domain-containing protein
miR7698-5p	CL9922.Contig2	AT5G18370		Disease resistance protein (TIR-NBS-LRR class) family
	Unigene18994	AT4G12560	CPR30	F-box protein CPR30
miR7779-3p	FD954684	AT1G69420		Putative S-acyltransferase
miR7782-3p	CL3363.Contig1	AT4G34490	CAP1	Cyclase associated protein 1
	Unigene1104	AT1G07940		Elongation factor 1-alpha 1
miR8030-5p	Rsa#S43024877	AT1G29690	CAD1	Protein constitutively activated cell death 1
	FD951475	AT3G55530	SDIR1	E3 ubiquitin-protein ligase SDIR1
	CL4560.Contig1	AT5G60710		C3H4 type zinc finger protein
	Unigene17921	AT4G38350		Patched family protein
miR8033-5p	CL2273.Contig1	AT4G31300	PBA1	20S proteasome subunit PBA1
miR8123-5p	Unigene9805	AT2G34070	TBL37	Trichome birefringence-like 37 protein
miR8138	CL4787.Contig2	AT2G37860	LCD1	Protein LOWER CELL DENSITY 1
miR8146	Rsa#S43005893	AT4G14950		ER associated membrane protein KMS1
	CL5335.Contig1	AT3G10350		P-loop containing nucleoside triphosphate hydrolases superfamily protein
	Unigene11877	AT2G32680	RLP23	Receptor like protein 23
	Unigene12189	AT4G01440		Nodulin MtN21-like transporter family protein
	Unigene22902	AT1G49850		RING/U-box superfamily protein
miR8154	Rsa#S41979565	AT5G62600		Nuclear importer of serine-arginine rich protein
	Rsa#S43014012	AT3G02470	SAMDC	Conserved peptide upstream open reading frame 9
	Rsa#S42027720	AT3G15750		Yae1 domain-containing protein
	Rsa#S41978353	AT1G79850	RPS17	30S ribosomal protein S17
	Rsa#S41982246	AT1G33520	MOS2	Protein MOS2
	Rsa#S42575373	AT5G60120	TOE2	AP2-like ethylene-responsive transcription factor TOE2
	Rsa#S43024015	AT1G01650	SPPL4	Signal peptide peptidase-like 4
	FD956615	AT1G74970	RPS9	30S ribosomal protein S9
	FD957925	AT1G74970
	FD952447	AT1G01650	SPPL4	Signal peptide peptidase-like 4
	CL773.Contig1	AT3G14270	FAB1B	Phosphatidylinositol-3P 5-kinase-like
	CL891.Contig1	AT5G12120		Ubiquitin-associated/translation elongation factor EF1B protein
	CL2438.Contig4	AT4G31800	WRKY18	WRKY DNA-binding protein 18
	CL3850.Contig1	AT1G14540		Peroxidase 4
	CL4481.Contig1	AT2G41475		PLAT domain-containing protein
	CL6202.Contig2	AT3G56950	SIP2;1	Putative aquaporin SIP2-1
	CL8481.Contig1	AT5G03320		Protein kinase family protein
	Unigene1859	AT3G62300	DUF7	DUF724 family protein
	Unigene1962	AT5G35750	HK2	Histidine kinase 2
	Unigene6292	AT1G09970	LRR_XI-23	Leucine-rich receptor-like protein kinase
	Unigene16279	AT2G28560	RAD51B	DNA repair protein RAD51B
	Unigene17661	AT4G26510	UKL4	Uridine kinase-like 4
	Unigene17662	AT1G24575		Hypothetical protein
	Unigene20988	AT1G77320	MEI1	Meiosis defective 1
	Unigene23618	AT1G11890	SEC22	Vesicle transport protein SEC22
	Unigene27630	AT3G54540	GCN4	ABC transporter F family member 4
	Unigene27727	AT2G34970		Trimeric LpxA-like enzyme
	Unigene29653	AT1G51940		LysM type receptor kinase-like protein
miR8155	Unigene13215	AT2G37040	PAL1	Phenylalanine ammonia-lyase 1
