# Supplementary material for: Identification of microRNAs and Their Target Genes Explores miRNA-Mediated Regulatory Network of Cytoplasmic Male Sterility Occurrence during Anther Development in Radish (Raphanus sativus L.)
Source: Front Plant Sci. 2016 Jul 22;7:1054. doi: 10.3389/fpls.2016.01054 (PMC4956657; doi:10.3389/fpls.2016.01054)
Supplement: Table S9 — The detailed information of miRNA-targets for regulatory network construction. [file Table9.XLSX]

## Sheet: Sheet1
TABLE S9 | The detailed information of miRNA-targets for regulatory network construction.
miRNA	Interaction	Target gene	Target sequence	Gene ID	Target gene annotation
miR158b-3p	PP	PPR	Rsa#S42049270	AT1G64100	pentatricopeptide repeat-containing protein
miR159a	PP	MYB101	Rsa#S42037487	AT2G32460	myb domain protein 101
miR160a	PP	ARF16	Rsa#S42581764	AT4G30080	auxin response factor 16
miR160a	PP	HMGL	Unigene466	AT2G26800	Hydroxymethylglutaryl-CoA lyase
miR161	PP	MSL10	CL1282.Contig1	AT5G12080	mechanosensitive channel of small conductance-like 10
miR161	PP	TFIIE	Unigene28541	AT1G03280	transcription initiation factor TFIIE alpha subunit
miR169b	PP	26S proteasome	CL2169.Contig1	AT5G23540	26S proteasome non-ATPase regulatory subunit 14
miR169m	PP	Sulfite exporter TauE/SafE	CL8331.Contig1	AT2G36630	Sulfite exporter TauE/SafE family protein
miR171a-3p	PP	peroxisomal nicotinamide adenine dinucleotide carrier	FD953436	AT2G39970	peroxisomal nicotinamide adenine dinucleotide carrier
miR171a-3p	PP	LTP4	CL271.Contig2	AT5G59310	non-specific lipid-transfer protein 4
miR171a-3p	PP	delta-ADR	CL3970.Contig1	AT1G48760	AP-3 complex subunit delta
miR171a-3p	PP	CYP709B1	CL5811.Contig1	AT2G46960	cytochrome P450, family 709, subfamily B, polypeptide 1
miR171a-3p	PP	COG complex component-related protein	CL9605.Contig1	AT5G11980	conserved oligomeric Golgi complex component-related protein
miR395a	PP	putative F-box/kelch-repeat protein	Unigene14836	AT3G17540	putative F-box/kelch-repeat protein
miR396a	PP	SIP2;1	CL6202.Contig1	AT3G56950	putative aquaporin SIP2-1
miR396b	PP	SAM domain-containing protein	Rsa#S42003511	AT3G01660	S-adenosylmethionine-dependent methyltransferase domain-containing protein
miR396b	PP	AGO5	Unigene20881	AT2G27880	argonaute 5
miR396b	PP	PPR	Unigene22800	AT5G14770	pentatricopeptide repeat-containing protein
miR397a	PP	D-glycerate 3-kinase	CL379.Contig2	AT1G80380	D-glycerate 3-kinase
miR397a	PP	Syntaxin/t-SNARE family protein	Unigene14031	AT1G27700	Syntaxin/t-SNARE family protein
miR482c-5p	PP	HSP20-like chaperone	Rsa#S42022980	AT4G02450	HSP20-like chaperone
miR482c-5p	PP	HSP20-like chaperone	Rsa#S43006893	AT4G02450	HSP20-like chaperone
miR482c-5p	PP	serine/threonine protein kinase	CL561.Contig2	AT1G66880	serine/threonine protein kinase
miR482c-5p	PP	protein kinase family protein	CL561.Contig4	AT5G38210	protein kinase family protein
miR828-3p	PP	concanavalin A-like lectin kinase-like protein	Unigene6735	AT3G45390	concanavalin A-like lectin kinase-like protein
miR858a	PP	MYB305	Rsa#S42566154	AT3G24310	myb domain protein 305
miR858a	PP	MYB13	FD957415	AT1G06180	myb domain protein 13
miR858a	PP	PHOT1	CL8369.Contig1	AT3G45780	phototropin 1
miR858a	PP	TDT	Unigene9017	AT5G47560	tonoplast dicarboxylate transporter
miR1885b	PP	CSLE1	CL9579.Contig1	AT1G55850	cellulose synthase-like protein E1
miR1885b	PP	probable 26S proteasome	Unigene1615	AT1G75990	probable 26S proteasome non-ATPase regulatory subunit 3b
miR1878-3p	PP	putative metal tolerance protein C3	Rsa#S42043459	AT3G58060	putative metal tolerance protein C3
miR2111a-3p	PP	AHL19	CL444.Contig1	AT3G04570	AT-hook motif nuclear-localized protein
miR2111b-3p	PP	GLN1.3	CL4779.Contig1	AT3G17820	glutamine synthetase cytosolic isozyme 1-3
miR3444a-5p	PP	ATPRX_Q	Rsa#S42004586	AT3G26060	peroxiredoxin Q
miR3444a-5p	PP	AGP16	Rsa#S42563276	AT2G46330	arabinogalactan protein 16
miR3444a-5p	PP	FLA3	Rsa#S43011644	AT2G24450	fasciclin-like arabinogalactan protein 3
miR3444a-5p	PP	VIP1	Rsa#S42015617	AT1G43700	VIRE2-interacting protein 1
miR3444a-5p	PP	hypothetical protein	Rsa#S42585054	AT4G30010	hypothetical protein
miR3444a-5p	PP	FLA5	Rsa#S42031423	AT4G31370	FASCICLIN-like arabinogalactan protein 5
miR3444a-5p	PP	TRAF-like family protein	Rsa#S41981126	AT4G00780	TRAF-like family protein
miR3444a-5p	PP	RGLG1	Rsa#S43013559	AT3G01650	E3 ubiquitin-protein ligase RGLG1
miR3444a-5p	PP	SUI1	Rsa#S42572576	AT1G71350	eukaryotic translation initiation factor SUI1 family protein
miR3444a-5p	PP	ENODL9	FD954059	AT3G20570	early nodulin-like protein 9
miR3444a-5p	PP	APG2	FD956652	AT2G01110	Sec-independent protein translocase protein TATC
miR3444a-5p	PP	AGP16	FD957271	AT2G46330	arabinogalactan protein 16
miR3444a-5p	PP	BGAL5	CL1561.Contig2	AT1G45130	beta-galactosidase 5
miR3444a-5p	PP	F-box	CL2205.Contig1	AT5G65850	F-box protein
miR3444a-5p	PP	ATG6	CL4061.Contig1	AT3G61710	autophagy protein 6
miR3444a-5p	PP	HMGB4	CL4477.Contig1	AT2G17560	high mobility group B4 protein
miR3444a-5p	PP	RABA5d	CL5135.Contig1	AT2G31680	RAB GTPase-like protein A5D
miR3444a-5p	PP	ACR4	CL7308.Contig1	AT1G69040	ACT domain-containing protein
miR3444a-5p	PP	NAC083	CL8478.Contig1	AT5G13180	NAC domain containing protein 83
miR3444a-5p	PP	TRP1	CL9807.Contig1	AT5G17990	anthranilate phosphoribosyltransferase
miR3444a-5p	PP	FIO1	Unigene2477	AT2G21070	protein FIONA1
miR3444a-5p	PP	SOT7	Unigene11723	AT1G28170	sulfotransferase 7
miR3444a-5p	PP	NSP5	Unigene25133	AT5G48180	nitrile specifier protein 5
miR3444a-5p	PP	Calmodulin-binding protein	Unigene27545	AT2G18750	Calmodulin-binding protein
miR3444a-5p	PP	FRS4	Unigene27770	AT1G76320	protein FAR1-related sequence 4
rsa-miRn2	PP	putative pectate lyase 18	Rsa#S42571626	AT4G24780	putative pectate lyase 18
rsa-miRn10	PP	GR-RBP2	CL6997.Contig1	AT4G13850	glycine-rich RNA-binding protein 2
rsa-miRn10	PP	ATR1	CL7005.Contig1	AT4G24520	NADPH--cytochrome P450 reductase 1
rsa-miRn10	PP	Oligosaccaryltransferase	Unigene8608	AT5G02502	Oligosaccaryltransferase
rsa-miRn13	PP	protein kinase family protein	CL3647.Contig1	AT2G35050	protein kinase family protein
rsa-miRn13	PP	EMB2754	CL8194.Contig1	AT4G36630	protein EMBRYO DEFECTIVE 2754
rsa-miRn13	PP	HB20	FD957134	AT3G01220	homeobox-leucine zipper protein ATHB-20
rsa-miRn13	PP	hypothetical protein	Rsa#S41976714	AT5G14540	hypothetical protein
rsa-miRn13	PP	HB20	Rsa#S43028702	AT3G01220	homeobox-leucine zipper protein ATHB-20
rsa-miRn13	PP	RECQL2	Unigene18893	AT1G31360	mediator of RNA polymerase II transcription subunit 34
rsa-miRn16	PP	BAH domain-containing protein	Unigene25057	AT4G11560	bromo-adjacent homology (BAH) domain-containing protein
rsa-miRn17	PP	RRM-containing protein	CL324.Contig1	AT4G26650	RNA recognition motif-containing protein
rsa-miRn17	PP	nucleolar protein gar2-like protein	CL3730.Contig1	AT2G42320	nucleolar protein gar2-like protein
rsa-miRn17	PP	AAR3	CL4738.Contig1	AT3G28970	protein ANTIAUXIN-RESISTANT 3
rsa-miRn17	PP	RING/U-box domain-containing protein	CL6446.Contig2	AT3G58030	RING/U-box domain-containing protein
rsa-miRn17	PP	MAPKKK5	CL8615.Contig1	AT5G66850	mitogen-activated protein kinase kinase kinase 5
rsa-miRn17	PP	RDM4	CL8993.Contig1	AT2G30280	RNA-directed DNA methylation 4
rsa-miRn17	PP	FC2	FD956469	AT2G30390	ferrochelatase 2
rsa-miRn17	PP	HON4	FD956602	AT3G18035	protein HON4
rsa-miRn17	PP	zf-Dof	Rsa#S41976649	AT1G28310	Dof zinc finger protein DOF1.4
rsa-miRn17	PP	hypothetical protein	Rsa#S42026739	AT1G68500	hypothetical protein
rsa-miRn17	PP	LEA hydroxyproline-rich glycoprotein	Rsa#S42589216	AT1G54540	late embryogenesis abundant hydroxyproline-rich glycoprotein
rsa-miRn17	PP	GC1	Unigene15472	AT2G19950	golgin candidate 1
rsa-miRn17	PP	T-complex protein 11	Unigene28107	AT1G22930	T-complex protein 11
rsa-miRn17	PP	CRK1	Unigene28662	AT2G41140	CDPK-related kinase 1
rsa-miRn17	PP	GH85	Unigene4886	AT3G11040	glycosyl hydrolase family 85 protein
rsa-miRn20	PP	PKP-BETA1	CL9688.Contig1	AT5G52920	plastidial pyruvate kinase 2
rsa-miRn20	PP	RCN1	Rsa#S42578622	AT1G25490	serine/threonine-protein phosphatase 2A regulatory subunit A alpha isoform
rsa-miRn20	PP	Anticodon-binding domain-containing protein	Unigene18839	AT1G24050	Anticodon-binding domain-containing protein
rsa-miRn27	PP	RUB1	FD956872	AT1G31340	ubiquitin-NEDD8-like protein RUB1
rsa-miRn27	PP	UBQ5	HS107041	AT3G62250	ubiquitin-40S ribosomal protein S27a-3
rsa-miRn27	PP	UBQ1	FD956730	AT3G52590	ubiquitin extension protein 1
rsa-miRn27	PP	UBQ1	FD956147	AT3G52590
rsa-miRn27	PP	UBQ1	FD957103	AT3G52590
rsa-miRn27	PP	UBQ1	Rsa#S42012413	AT3G52590
rsa-miRn27	PP	UBQ1	Rsa#S42032050	AT3G52590
rsa-miRn27	PP	LRR	Unigene17551	AT4G06744	Leucine-rich repeat-containing protein
rsa-miRn27	PP	TMK3	Unigene17557	AT2G01820	receptor-like kinase TMK3
rsa-miRn27	PP	zinc-binding ribosomal protein family protein	Unigene19549	AT3G60245	zinc-binding ribosomal protein family protein
